# Supplementary material for: Altered levels of cytokine, T- and B-lymphocytes, and PD-1 expression rates in drug-naïve schizophrenia patients with acute phase
Source: Sci Rep. 2023 Dec 7;13:21711. doi: 10.1038/s41598-023-49206-x (PMC10709554; doi:10.1038/s41598-023-49206-x)
Supplement: Supplementary file 1 — Supplementary Information 1. [file 41598_2023_49206_MOESM1_ESM.xlsx]

## Sheet: Sheet1
Group(1=experimental group;0=control group)	CD4+/CD8+	T lymphocytes(%)	CD4+T lymphocytes(%)	CD8+T lymphocytes(%)	B lymphocytes(%)	mononuclear cells (%)	NK cells (%)	CD4+T lymphocytes PD-1 expression(%)	CD8+T lymphocytes PD-1 expression(%)	B lymphocytes PD-1 expression(%)	mononuclear cells PD-1 expression(%)	NK cells PD-1 expression(%)	CD4+T lymphocytes PD-L1 expression(%)	CD8+T lymphocytes PD-L1 expression(%)	B lymphocytes PD-L1 expression(%)	mononuclear cells PD-L1 expression(%)	NK cells PD-L1 expression(%)	IL-2	IL-4	IL-6	IL-10	TNF-α	IFN-γ	IL-17A	Gender	Age	Marital status	Smoking	Duration of illness (years)
1	0.919952	67.49	45.74	49.72	9.23	5.83	22.59	17.22	25.51	6.35	0.01	0.06	70.1	48.33	48.95	0.13	3.54	1.81	0.82	1.57	1.64	1.69	0.76	0.48	1	40	1	1	25
1	1.77848	61.97	59.33	33.36	12.71	8.9	23.72	12.8	13.32	8.06	0.01	0.36	32.53	7.17	5.77	0.01	0.7	1.06	1.41	2.14	1.61	1.43	0.73	0.25	2	40	1	1	12
1	3.57852	76.74	74.29	20.76	11.16	7.1	10.24	5.75	19	1.34	0.04	0.42	5.96	3	4.15	0.03	1.46	2.21	1.02	1.85	1.25	1.43	0.55	0.97	2	50	1	0	3
1	3.05089	67.02	70.14	22.99	20.91	6	10.12	8.84	12.48	1.25	0.07	2.03	1.58	2.9	1.17	0.04	0.3	1.85	1.04	1.91	1.7	1.51	0.71	0.79	2	60	1	0	8
1	2.02581	76.56	62.78	30.99	17.28	5.41	5.77	32.81	39.08	3.14	0.06	0.77	41.15	16.58	24.44	0.04	6.82	2.35	0.93	2.67	2.11	1.47	0.79	0.79	2	45	1	1	10
1	2.94417	73.28	70.66	24	18.3	3.91	6.95	10.45	27.86	0.66	0.03	0.36	3.74	2.25	1.55	0.01	0.8	1.06	0.67	1.26	1.22	0.89	0.62	0.04	2	61	1	0	21
1	2.32636	72.69	65.65	28.22	10.16	5.87	15.79	14.68	21.91	2.82	0.04	0.1	5.03	2.43	1.98	0.01	0.24	1.4	0.54	1.14	1.37	1.29	0.68	0.13	2	46	1	0	10
1	2.56869	67.88	68.43	26.64	17.25	8.39	14.01	10.13	19.13	6.87	0.04	0.04	2.21	1.46	1.69	0.18	0.76	2.72	1.1	1.37	1.86	1.05	0.7	1.17	2	42	1	0	19
1	1.03389	63.88	47.89	46.32	10.74	5.33	24.86	17.15	32.57	2.76	0.24	0.15	66.66	41.66	9.2	0.37	2.54	1.6	0.89	2.4	1.2	1.43	0.63	0.68	1	45	1	1	7
1	1.74385	69.83	57.39	32.91	11.08	6.07	16.75	20.64	9.99	8.06	0.06	3.53	70.65	31.83	15.38	0.26	6.81	1.5	0.99	4.25	1.64	1.05	0.54	0.35	1	50	1	1	20
1	1.99176	67.33	62.88	31.57	27.63	3.53	4.66	11.84	24.11	4.95	0.03	0.01	38.5	10.65	4.27	0.09	2.75	1.19	0.71	4.01	1.52	0.89	0.47	0.07	2	51	1	0	19
1	2.86571	58.55	67.86	23.68	23.56	8.49	17.29	8.05	17.01	2.4	0.06	0.01	3.55	1.94	2.28	0.04	0.53	1.4	0.83	1.66	1.3	0.83	0.68	1.12	1	52	1	1	29
1	1.18478	81.44	51.68	43.62	15.17	6.22	2.75	22.89	16.07	5.66	0.27	0.99	57.25	27.3	59.76	0.29	93.47	1.71	1.14	2.13	1.52	1.61	0.57	0.07	1	28	0	1	0.5
1	1.67365	62.15	56.72	33.89	14.34	5	22.94	23.35	16.67	5.27	0.23	1.77	68.14	39.17	15.42	1.05	5.12	1.06	1.02	1.35	1.58	1.69	0.77	0.9	2	24	0	0	1
1	2.20711	45.52	60.85	27.57	11.74	8.22	42.4	39.61	39.07	4.57	0.31	0.16	80.48	53.15	35	0.49	85.38	1.6	1.13	1.88	1.34	1.22	0.49	0.79	1	22	0	1	0.1
1	1.29971	73.24	53.6	41.24	18.76	3.83	7.44	9.01	8.69	1.39	0	0.46	54.97	11.78	2.97	0.01	3.06	1.09	0.76	2.25	1.92	1.02	0.84	0.25	1	29	0	0	5
1	1.31046	58.32	43.73	33.37	15.46	7.14	24.66	21.04	23.14	3.68	0.1	2.62	79.35	55.53	52.62	0.1	11.78	1.53	0.99	1.89	1.2	0.67	0.88	0.97	1	27	0	0	10
1	1.05355	80.81	42.3	40.15	6.4	5.95	9.24	37.27	22.85	2.45	0.07	0.47	6.66	2.65	3.02	0.01	3.95	2.35	1.06	1.68	1.25	0.64	0.61	0.41	1	25	0	1	0.1
1	1.513	55.88	50.05	33.08	24.55	5.31	18.93	32.17	26.43	2.33	0.04	0.02	73.39	34.29	8.22	0.02	2.61	1.29	0.89	1.43	1.11	1.12	0.69	0.1	1	24	0	0	12
1	1.69778	67.91	56.57	33.32	17.16	3.9	13.87	9.25	17.81	0.54	0.24	0.95	44.19	31.22	39.35	0.55	1.89	0.9	1.02	3.17	1.28	0.99	0.52	0.58	1	31	0	1	11
1	0.999794	64.45	48.52	48.53	20.23	5.55	12.99	8.89	4.88	2.88	0.14	0.04	66.85	28.91	7.75	0.55	3.18	1.53	0.87	7.98	1.4	0.58	0.73	0.25	2	36	0	0	20
1	0.508127	46.9	31.26	61.52	9.38	6.51	41.05	17.92	30.4	3.8	0.14	0.14	18.84	10.94	9.23	0.01	7.24	0.5	0.64	5.67	0.51	3.04	1.12	0.52	1	62	0	1	12
1	1.4375	76.77	56.58	39.36	11.58	5.72	10.68	14.52	20.39	1.23	0.1	2.71	9.07	7.45	6.09	0.01	4.48	1.03	1.39	3.51	0.15	3.65	1.41	0.17	1	34	0	1	5
0	2.07223	76.3	62.54	30.18	9.31	8.7	12.76	25.95	32.18	1.44	0.04	0.17	5.65	4.4	6.22	3.97	4	1.47	0.99	2.6	0.2	0.1	1.97	0.61	2	34	1	0	0
0	1.05268	61.54	47.76	45.37	8.86	4.31	28.24	24.22	21.19	2.11	0.01	0.06	51.07	9.68	13.43	0.01	4.99	1.81	1	1.25	1.4	1.54	0.61	0.41	2	46	1	0	0
0	1.45056	79.62	53.99	37.22	10.09	3.9	9.22	24.51	32.08	2.66	0.11	0.45	1.92	1.38	3.19	2.37	1.16	0.67	0.37	2.48	1.29	1.58	1.49	1.56	2	32	1	0	0
0	1.41137	72.64	54.86	38.87	13.55	4.63	12.35	11.93	18.88	1.54	0.03	0.12	54.67	14.74	4.28	0.01	1.04	1.43	1.31	1.63	1.79	0.92	0.78	0.19	2	36	1	0	0
0	1.18363	72.33	49.31	41.66	13.82	4.52	12.03	19.35	19.29	0.82	0.05	0.2	3.3	2.74	7.43	0.69	1.53	1.18	0.14	1.87	1.86	2.58	0.8	0.98	2	38	1	0	0
0	1.29528	69.23	53.21	41.08	11.9	6.02	17.5	28.62	20.51	1.33	0.01	0.42	37.95	13.13	18.07	0.01	0.73	1.67	1.04	1.58	1.55	1.8	0.76	0.76	1	39	1	1	0
0	0.798015	72.02	34.57	43.32	9.79	6.48	16.62	10.34	9.89	1.52	0.13	0.03	21.79	11.64	6.07	0.2	5.27	1.74	0.85	2.08	0.97	0.58	0.53	0.21	1	31	1	1	0
0	1.8413	60.06	60.1	32.64	10.82	5.95	27.22	33.28	22.75	2.92	0.06	0.13	56.92	48.98	9.78	0.01	1.82	1.29	0.85	1.42	1.67	0.95	0.52	0.72	2	47	1	0	0
0	1.80898	63.11	61.27	33.87	11.78	6.78	23.69	4.4	2.41	1.78	0.02	0.06	4.6	2.25	3.82	0.01	0.97	2.57	1.09	1.45	1.49	1.8	0.86	0.47	1	28	0	1	0
0	1.88641	75.97	59.29	31.43	14.03	9.71	7.63	4.96	7.42	3.28	0.02	0.43	25.84	21.33	12.08	0.33	5.98	0.99	0.85	1.05	1.46	0.67	0.61	0.09	2	30	0	0	0
0	1.08099	70.79	48.45	44.82	9.49	3.86	18.65	23.95	24.6	2.13	0.01	0.02	75.75	33.96	4.85	0.01	0.93	1.64	0.91	1.2	1.61	1.19	0.53	0.45	2	37	0	0	0
0	1.16479	74.01	47.5	40.78	8.21	4.33	14.47	9.02	3	1.13	0.04	0.09	25.93	17.39	36.9	0.26	33.18	1.36	1.13	1.38	1.37	1.36	0.74	0.44	2	52	0	0	0
0	1.58419	79.95	56.92	35.93	5.68	3.35	13.63	13.97	13.17	1.94	0.11	1.16	49.94	30.82	12.29	0.17	20.09	1.81	1.21	1.43	1.64	1.12	0.85	0.41	2	42	0	0	0
0	0.573997	73.57	31.92	55.61	14.98	11.85	8.44	24.08	19.42	4.43	0.03	0.61	67.7	15.13	6.67	0.07	11.65	1.36	1.08	1.38	1.49	1.12	0.62	0.35	1	57	0	1	0
0	1.41457	67.01	53.4	37.75	9.09	6.12	21.48	19.62	12.17	1.63	0.03	0.11	18.93	10.71	12.25	0.01	0.32	1.63	0.82	1.34	1.8	4.2	1.09	0.73	2	48	0	0	0
0	0.920032	65.25	34.17	37.14	17	8.82	16.12	5.9	10.29	0.98	0.05	0.13	18.17	8.98	5.21	0.03	2.69	1.33	0.85	1.51	1.05	0.92	0.51	0.21	1	22	0	1	0
0	0.596616	70.99	26.8	44.92	10.04	7.22	15.87	4.76	4.09	2.28	0.1	0.2	30.14	11.57	8.78	0.45	12.59	1.16	0.59	1.49	1.34	0.86	0.64	0.14	2	29	0	0	0
0	1.24398	76.41	52.21	41.97	13.24	6.77	8.13	45.29	27.68	1.37	0.12	0.2	9.29	4.62	1.28	1.03	3.65	1.4	1.16	1.28	0.2	3.08	1.12	1.63	2	25	0	0	0
0	1.30537	76.24	45.74	35.04	13.93	4.35	8.16	16.83	13.05	1.82	0.04	0.13	1.38	0.38	1.22	0.01	0.55	1.5	1.1	1.29	1.86	1.65	0.8	0.32	2	62	0	0	0
0	1.68343	72.79	58.23	34.59	21.49	8.11	4.08	15.57	16.18	0.25	0.04	0.21	14.82	41.32	58.24	0.01	92.59	2.19	0.95	2.93	0.2	1.43	1.89	0.43	2	52	0	0	0
0	0.677168	52.55	36.54	53.96	7.77	5.75	37.72	18.85	12.86	1.6	0.05	0.03	71.14	45.78	12.25	0.19	3.47	1.67	0.7	1.32	1.61	0.92	0.67	0.26	1	31	0	1	0
0	0.736091	73.69	39.69	53.92	11.05	5	14	26.75	24	1.71	0.03	0.12	93.01	62.88	79.72	0.47	13.28	2.1	1.16	1.4	1.31	1.33	0.7	0.97	2	38	0	0	0
0	1.55252	57.11	56.76	36.56	13.91	4.87	28	36.8	30.59	1.84	0.04	0.21	60.17	27.64	4.36	0.04	21.17	1.99	1	1.97	2.14	1.51	0.66	0.65	2	33	0	0	0
